# Supplementary material for: Stimuli-Responsive Nucleotide–Amino Acid Hybrid Supramolecular Hydrogels
Source: Gels. 2021 Sep 17;7(3):146. doi: 10.3390/gels7030146 (PMC8482081; doi:10.3390/gels7030146)
Supplement: Supplementary file 1 [file gels-07-00146-s001.zip]

Archive with 1 entries (1 files):
- gels-1246838-supplementary.pdf
